# Supplementary material for: A High Percentage of CD16+ Monocytes Correlates with the Extent of Bone Erosion in Chronic Lymphocytic Leukemia Patients: The Impact of Leukemic B Cells in Monocyte Differentiation and Osteoclast Maturation
Source: Cancers (Basel). 2022 Dec 3;14(23):5979. doi: 10.3390/cancers14235979 (PMC9740193; doi:10.3390/cancers14235979)
Supplement: Supplementary file 1 [file cancers-14-05979-s001.zip]

Archive with 1 entries (1 files):
- cancers-2056960-supplementary.pdf
